# Supplementary material for: A large right side cardiac benign metastasizing leiomyoma of uterine origin as a rare cause of acute breathlessness
Source: Eur Heart J Case Rep. 2025 Feb 25;9(3):ytaf102. doi: 10.1093/ehjcr/ytaf102 (PMC11896840; doi:10.1093/ehjcr/ytaf102)
Supplement: ytaf102_Supplementary_Data [file ytaf102_supplementary_data.zip]

Archive with 3 entries (3 files):
- Media 1, R3.mp4
- Media 2, R3.mp4
- Media 3, R3.mp4
